# Supplementary material for: Mechanistic Insight Into the Regulation of Immune-Related Genes Expression in Autism Spectrum Disorder
Source: Front Mol Biosci. 2021 Oct 21;8:754296. doi: 10.3389/fmolb.2021.754296 (PMC8568055; doi:10.3389/fmolb.2021.754296)
Supplement: Supplementary file 1 [file Table2.XLSX]

## Sheet: Supplementary File S2
Column1	Column2	Column3	Column4	Column5	Column6	Column7	Column8
Table S2 Differentially expressed genes with |log2 fold change | > 0.3 and adjusted P value < 0.01
Gene	logFC	AveExpr	t	P.Value	adj.P.Val	B	Type
AREG	0.331869	5.57027	3.9972	0.000169495	0.00662557	0.68553	mRNA
CALCA	0.312332	5.42486	5.319	1.44e-06	0.000280187	5.11355	mRNA
CSPG5	0.337774	6.66511	3.87834	0.000252221	0.00855702	0.320032	mRNA
ERAP2	0.74354	10.9634	3.93993	0.000205431	0.0074455	0.508606	mRNA
GHR	-0.319306	5.21751	-5.95951	1.21e-07	5.51e-05	7.4298	mRNA
LEPR	0.323644	5.28498	7.92758	4.54e-11	5.76e-07	14.8152	mRNA
PTPN11	-0.397996	9.5317	-4.50557	2.9e-05	0.00197736	2.31697	mRNA
S100A2	-0.309579	7.54865	-4.54945	2.48e-05	0.00180229	2.46248	mRNA
UMODL1	0.384748	4.91186	4.62998	1.86e-05	0.00148262	2.73133	mRNA
ADAMTS9-AS2	-0.306812	6.04925	-3.88057	0.000250356	0.00851874	0.326847	lncRNA
ANP32A-IT1	-0.31879	14.7611	-3.81419	0.000311761	0.00984959	0.125536	lncRNA
CASC2	-0.349459	5.24937	-5.80024	2.26e-07	8.77e-05	6.8468	lncRNA
LINC00273	-0.419035	6.19535	-7.14445	1.08e-09	2.73e-06	11.8567	lncRNA
LINC00302	-0.308446	6.10703	-5.60965	4.74e-07	0.000140762	6.15482	lncRNA
LINC00472	-0.458606	5.4326	-5.96425	1.19e-07	5.5e-05	7.44722	lncRNA
LINC00488	0.318503	5.33139	4.95147	5.74e-06	0.000686329	3.82583	lncRNA
LOH12CR2	-0.353389	6.34298	-5.72708	3.01e-07	0.000104515	6.5804	lncRNA
RBM26-AS1	-0.404174	6.40612	-3.8918	0.000241191	0.00830169	0.361107	lncRNA
TTTY14	-0.342263	9.95685	-3.9333	0.000210033	0.00757956	0.488233	lncRNA
